# Supplementary material for: Comparison of Hormone-Sensitive Oligorecurrent Prostate Cancer Patients Based on Routine Use of Choline and/or PSMA PET/CT to Guide Metastasis-Directed Therapy
Source: Cancers (Basel). 2023 Mar 22;15(6):1898. doi: 10.3390/cancers15061898 (PMC10047404; doi:10.3390/cancers15061898)
Supplement: Supplementary file 1 [file cancers-15-01898-s001.zip]

Archive with 1 entries (1 files):
- cancers-2228095-supplementary.pdf
